# Supplementary material for: Fluorescent RET-Based Chemosensor Bearing 1,8-Naphthalimide and Styrylpyridine Chromophores for Ratiometric Detection of Hg2+ and Its Bio-Application
Source: Biosensors (Basel). 2022 Sep 19;12(9):770. doi: 10.3390/bios12090770 (PMC9497167; doi:10.3390/bios12090770)
Supplement: Supplementary file 1 [file biosensors-12-00770-s001.zip]

Archive with 1 entries (1 files):
- biosensors-1819694-supplementary.pdf
